# Supplementary material for: Do disease-modifying antirheumatic drugs and non-steroidal anti-inflammatory drugs increase the burden on ankylosing spondylitis patients with mild-moderate COVID-19? evidence from a retrospective cohort study
Source: Front Pharmacol. 2023 Oct 30;14:1266915. doi: 10.3389/fphar.2023.1266915 (PMC10642246; doi:10.3389/fphar.2023.1266915)
Supplement: Supplementary file 1 [file Table2.XLSX]

## Sheet: supply
ID	Number of symptoms	S5 (0: No, 1: Yes)	S10 (0: No, 1: Yes)	Treatment_group (1:no medication use; 2: NSAIDs monotherapy; 3:NSAIDs + csDMARDs; 4:TNFi (with or without NSAIDs/ csDMARDs); 5: csDMARDs monotherapy	Disease course, days	LC10 (0: No, 1: Yes)	LC28 (0: No, 1: Yes)	Fever (0: No, 1: Yes)	Chill (0: No, 1: Yes)	Sore_throat (0: No, 1: Yes)	Hoarse_voice (0: No, 1: Yes)	Cough (0: No, 1: Yes)	Nasal_congestion (0: No, 1: Yes)	Runny_nose (0: No, 1: Yes)	Headache (0: No, 1: Yes)	Dizziness (0: No, 1: Yes)	Dyspnea (0: No, 1: Yes)	Myalgia (0: No, 1: Yes)	Otologic_symptom (0: No, 1: Yes)	Palpitation (0: No, 1: Yes)	Abdominal_pain (0: No, 1: Yes)	Diarrhea (0: No, 1: Yes)
1	11	1	1	4	12	1	0	1	1	1	1	1	1	0	1	0	1	1	1	1	0	0
3	9	1	0	4	8	0	0	1	1	1	1	1	1	0	1	1	0	1	0	0	0	0
4	0	0	0	1	4	0	0	0	0	0	0	0	0	0	0	0	0	0	0	0	0	0
5	13	1	1	3	12	1	0	1	1	1	1	1	1	1	1	0	1	1	1	1	0	1
6	4	0	0	4	4	0	0	1	1	0	0	1	0	0	1	0	0	0	0	0	0	0
7	7	1	0	4	18	1	0	1	1	1	1	1	1	0	0	0	0	1	0	0	0	0
9	9	1	0	4	6	0	0	0	1	1	0	0	0	0	1	1	1	1	1	1	0	1
10	4	0	0	4	8	0	0	0	1	1	0	0	0	0	1	0	0	1	0	0	0	0
11	2	0	0	3	1	0	0	1	1	0	0	0	0	0	0	0	0	0	0	0	0	0
12	6	1	0	3	7	0	0	1	1	0	1	1	1	0	0	1	0	0	0	0	0	0
13	6	1	0	3	7	0	0	1	1	0	0	1	0	0	1	0	1	1	0	0	0	0
14	7	1	0	2	11	1	0	1	1	0	1	1	0	0	1	1	0	1	0	0	0	0
16	4	0	0	4	3	0	0	0	0	1	0	1	1	0	0	0	1	0	0	0	0	0
17	9	1	0	4	11	1	0	1	1	1	0	1	1	1	1	0	0	1	1	0	0	0
18	6	1	0	1	5	0	0	1	1	1	0	0	0	1	1	0	0	1	0	0	0	0
20	7	1	0	3	7	0	0	1	1	1	0	1	0	1	1	0	0	1	0	0	0	0
21	7	1	0	2	10	1	0	1	0	1	1	0	1	0	1	1	0	1	0	0	0	0
22	6	1	0	1	3	0	0	1	1	0	0	1	0	1	1	0	0	1	0	0	0	0
23	8	1	0	1	7	0	0	1	1	1	0	0	1	1	1	1	0	0	1	0	0	0
24	3	0	0	4	7	0	0	0	1	0	0	1	0	1	0	0	0	0	0	0	0	0
26	7	1	0	2	10	1	0	1	0	1	1	1	1	0	0	1	0	1	0	0	0	0
27	10	1	0	2	2	0	0	1	1	1	1	1	1	1	1	0	1	1	0	0	0	0
28	10	1	0	3	4	0	0	1	1	1	1	1	1	1	1	1	0	1	0	0	0	0
29	4	0	0	4	6	0	0	1	1	0	0	0	0	0	1	0	0	1	0	0	0	0
30	9	1	0	1	10	1	0	1	1	1	1	1	0	0	0	1	0	1	1	0	0	1
31	7	1	0	3	6	0	0	1	1	1	1	1	0	1	0	0	0	1	0	0	0	0
32	5	0	0	5	27	1	0	1	1	1	1	1	0	0	0	0	0	0	0	0	0	0
34	6	1	0	1	7	0	0	0	0	1	1	1	1	0	1	0	0	1	0	0	0	0
36	4	0	0	3	6	0	0	0	1	0	1	1	0	0	1	0	0	0	0	0	0	0
37	8	1	0	4	4	0	0	1	1	1	0	1	0	0	1	1	0	1	1	0	0	0
39	9	1	0	4	18	1	0	1	1	1	1	1	1	0	1	1	0	1	0	0	0	0
40	4	0	0	1	5	0	0	1	1	0	0	0	1	0	1	0	0	0	0	0	0	0
41	6	1	0	4	8	0	0	1	1	0	0	0	0	0	1	1	0	1	1	0	0	0
43	6	1	0	4	4	0	0	1	0	1	1	1	1	1	0	0	0	0	0	0	0	0
44	10	1	0	4	19	1	0	1	0	1	1	1	1	1	1	1	0	1	0	1	0	0
45	9	1	0	1	10	1	0	1	1	0	0	1	0	0	1	1	0	1	1	1	0	1
46	6	1	0	4	13	1	0	1	1	1	0	1	0	0	1	0	0	1	0	0	0	0
47	9	1	0	4	12	1	0	1	0	1	0	1	1	1	1	1	0	1	0	1	0	0
48	10	1	0	5	25	1	0	1	1	1	0	1	1	1	1	1	0	1	0	1	0	0
49	5	0	0	5	2	0	0	0	0	1	1	1	1	0	1	0	0	0	0	0	0	0
50	10	1	0	5	2	0	0	1	1	1	1	1	1	1	1	1	0	1	0	0	0	0
51	8	1	0	2	6	0	0	1	1	1	0	1	1	0	1	1	0	1	0	0	0	0
52	8	1	0	4	4	0	0	0	0	1	0	1	1	1	1	1	1	1	0	0	0	0
53	3	0	0	2	10	1	0	0	1	0	0	1	0	1	0	0	0	0	0	0	0	0
54	10	1	0	2	11	1	0	1	1	1	1	1	1	1	1	1	0	1	0	0	0	0
56	7	1	0	1	7	0	0	1	1	1	1	1	0	0	1	0	0	1	0	0	0	0
57	7	1	0	1	1	0	0	1	1	0	0	1	0	1	1	1	0	1	0	0	0	0
58	6	1	0	4	8	0	0	1	1	0	0	1	1	1	0	0	0	1	0	0	0	0
59	9	1	0	2	20	1	0	0	1	1	1	1	1	1	1	0	1	1	0	0	0	0
60	11	1	1	3	7	0	0	1	1	1	1	1	1	1	1	1	0	1	1	0	0	0
61	10	1	0	4	6	0	0	1	1	1	1	1	1	1	1	1	0	1	0	0	0	0
62	9	1	0	4	12	1	0	1	1	1	0	1	1	1	1	0	0	1	0	0	1	0
63	7	1	0	4	7	0	0	1	1	1	1	1	0	0	1	0	0	1	0	0	0	0
64	6	1	0	2	6	0	0	1	1	1	0	1	0	0	0	0	0	1	1	0	0	0
65	9	1	0	1	9	0	0	1	1	0	1	1	1	1	0	0	1	1	0	1	0	0
66	3	0	0	2	0	0	0	1	0	0	0	0	1	0	0	0	0	1	0	0	0	0
67	8	1	0	2	6	0	0	1	1	0	1	1	0	1	1	1	0	1	0	0	0	0
68	7	1	0	4	5	0	0	1	1	0	1	0	0	1	1	1	0	1	0	0	0	0
69	11	1	1	4	11	1	0	1	1	1	1	1	1	1	1	1	0	1	0	0	0	1
70	11	1	1	3	17	1	0	1	1	1	1	1	1	1	1	1	0	1	0	0	0	1
71	14	1	1	2	45	1	1	1	1	1	1	1	1	1	1	1	1	1	1	1	0	1
72	4	0	0	4	33	1	1	1	0	0	0	0	1	1	0	0	0	0	0	0	0	1
73	6	1	0	2	9	0	0	1	0	0	0	1	1	1	1	0	0	1	0	0	0	0
75	9	1	0	2	10	1	0	1	1	0	0	1	1	1	0	1	0	1	1	0	0	1
77	6	1	0	4	15	1	0	1	1	1	1	1	0	0	0	0	0	1	0	0	0	0
78	6	1	0	4	22	1	0	1	1	0	1	1	1	1	0	0	0	0	0	0	0	0
81	7	1	0	3	22	1	0	1	1	1	0	1	1	0	1	0	0	0	0	1	0	0
82	8	1	0	4	10	1	0	1	1	1	0	1	1	1	1	0	0	1	0	0	0	0
83	11	1	1	2	19	1	0	0	1	1	1	1	1	1	1	1	1	1	0	1	0	0
84	10	1	0	1	0	0	0	1	1	1	1	1	0	1	1	1	0	0	1	0	0	1
85	7	1	0	2	1	0	0	1	0	1	0	1	1	1	1	1	0	0	0	0	0	0
87	6	1	0	3	7	0	0	1	0	1	1	1	1	0	1	0	0	0	0	0	0	0
89	8	1	0	2	11	1	0	1	1	0	0	1	1	0	0	0	1	1	0	1	0	1
90	7	1	0	4	7	0	0	1	1	1	0	1	0	0	0	1	0	1	1	0	0	0
91	6	1	0	4	8	0	0	1	0	1	0	0	1	1	1	1	0	0	0	0	0	0
93	12	1	1	2	14	1	0	1	1	1	1	1	1	1	1	1	0	1	0	1	0	1
94	8	1	0	2	8	0	0	1	1	1	0	1	0	0	1	0	1	1	0	0	0	1
95	5	0	0	3	1	0	0	1	0	1	0	1	1	0	1	0	0	0	0	0	0	0
96	8	1	0	2	6	0	0	1	0	1	1	1	1	1	1	0	0	1	0	0	0	0
97	12	1	1	2	19	1	0	1	1	1	0	1	1	1	1	1	1	1	1	0	0	1
99	8	1	0	3	7	0	0	1	0	0	1	1	1	1	1	1	0	1	0	0	0	0
100	10	1	0	2	29	1	1	1	1	1	1	1	1	1	1	0	0	1	1	0	0	0
101	6	1	0	4	14	1	0	1	1	0	0	1	0	0	0	0	0	1	1	0	1	0
103	10	1	0	3	9	0	0	1	1	1	0	1	1	1	1	1	1	1	0	0	0	0
104	10	1	0	2	6	0	0	1	1	1	1	1	1	1	1	0	0	1	0	0	0	1
106	11	1	1	4	24	1	0	1	1	1	0	1	1	1	1	1	1	1	0	0	0	1
107	8	1	0	2	9	0	0	1	1	1	1	1	0	0	1	1	0	0	1	0	0	0
108	9	1	0	4	20	1	0	1	1	1	0	1	0	0	1	1	0	1	1	0	0	1
109	3	0	0	4	41	1	1	1	0	0	1	0	0	0	0	0	0	0	0	1	0	0
110	4	0	0	4	5	0	0	1	1	0	0	0	0	0	1	0	0	1	0	0	0	0
111	8	1	0	3	2	0	0	1	1	1	0	1	1	1	1	1	0	0	0	0	0	0
112	7	1	0	2	10	1	0	1	1	1	0	1	0	0	1	1	0	1	0	0	0	0
113	6	1	0	1	1	0	0	1	0	0	0	1	1	0	0	1	1	0	0	0	0	1
115	8	1	0	4	7	0	0	1	1	0	1	1	1	1	1	0	0	1	0	0	0	0
116	7	1	0	1	28	1	1	1	1	1	1	1	0	0	1	0	0	1	0	0	0	0
117	7	1	0	4	26	1	0	1	1	1	1	1	1	0	1	0	0	0	0	0	0	0
118	8	1	0	3	8	0	0	1	1	1	0	1	1	1	1	1	0	0	0	0	0	0
120	0	0	0	1	33	1	1	0	0	0	0	0	0	0	0	0	0	0	0	0	0	0
121	7	1	0	4	9	0	0	1	0	1	1	1	1	0	1	0	0	1	0	0	0	0
122	7	1	0	2	10	1	0	1	1	1	1	1	1	0	1	0	0	0	0	0	0	0
123	9	1	0	4	8	0	0	1	1	1	1	1	1	1	0	1	0	1	0	0	0	0
125	8	1	0	4	25	1	0	1	1	1	1	1	0	1	1	0	1	0	0	0	0	0
126	12	1	1	4	14	1	0	1	1	1	1	1	1	1	1	1	0	1	1	1	0	0
129	12	1	1	5	8	0	0	1	1	1	1	1	1	1	1	1	1	1	0	0	0	1
131	5	0	0	4	10	1	0	1	1	0	0	1	0	1	0	0	0	0	0	0	0	1
132	10	1	0	3	6	0	0	1	1	1	1	1	1	1	1	1	0	1	0	0	0	0
133	12	1	1	2	11	1	0	1	1	1	1	1	1	1	1	1	0	1	1	0	1	0
134	9	1	0	1	2	0	0	1	1	1	1	1	1	0	1	1	0	0	0	1	0	0
135	8	1	0	4	11	1	0	0	0	1	1	1	1	1	1	0	1	0	1	0	0	0
136	6	1	0	4	16	1	0	0	0	0	0	1	1	1	1	0	0	1	0	0	0	1
137	9	1	0	5	25	1	0	1	1	0	0	1	1	1	1	1	0	1	0	0	0	1
138	5	0	0	3	12	1	0	0	0	0	1	0	1	0	1	1	0	0	0	0	0	1
139	8	1	0	2	10	1	0	1	0	1	1	1	1	1	1	0	0	1	0	0	0	0
141	10	1	0	2	4	0	0	1	1	1	0	1	1	1	1	1	0	1	0	0	1	0
142	4	0	0	4	2	0	0	1	1	0	0	1	0	0	0	0	0	1	0	0	0	0
143	9	1	0	4	27	1	0	1	1	1	1	1	1	1	0	1	0	0	0	0	0	1
144	10	1	0	4	5	0	0	1	1	0	0	1	1	1	1	1	0	1	0	0	1	1
145	6	1	0	2	10	1	0	0	1	1	0	1	1	1	0	0	0	1	0	0	0	0
147	7	1	0	4	10	1	0	1	0	0	0	1	1	0	1	1	0	1	0	0	0	1
148	11	1	1	4	5	0	0	1	1	0	1	1	0	1	1	1	0	1	0	1	1	1
149	3	0	0	1	7	0	0	1	0	0	0	1	0	0	1	0	0	0	0	0	0	0
151	6	1	0	4	4	0	0	1	1	0	1	0	0	0	1	0	1	1	0	0	0	0
153	7	1	0	5	7	0	0	1	1	1	1	1	1	0	0	0	0	1	0	0	0	0
154	8	1	0	2	9	0	0	1	1	0	0	1	1	0	1	0	0	1	0	0	1	1
155	9	1	0	4	4	0	0	1	1	1	1	1	0	1	1	0	1	0	0	0	0	1
156	1	0	0	5	6	0	0	1	0	0	0	0	0	0	0	0	0	0	0	0	0	0
159	6	1	0	3	2	0	0	1	1	0	0	0	1	1	1	0	0	1	0	0	0	0
160	3	0	0	3	2	0	0	1	1	0	0	0	0	0	0	0	0	0	0	1	0	0
161	9	1	0	3	4	0	0	1	1	1	1	1	1	0	1	0	0	1	1	0	0	0
162	11	1	1	4	9	0	0	1	1	0	1	1	1	1	1	1	0	1	0	1	0	1
163	11	1	1	4	15	1	0	1	1	1	1	1	1	1	0	0	1	0	1	1	0	1
165	11	1	1	1	29	1	1	1	1	0	1	1	1	1	1	1	0	1	1	0	0	1
166	5	0	0	4	5	0	0	1	0	1	0	1	1	0	1	0	0	0	0	0	0	0
168	8	1	0	2	9	0	0	1	1	1	1	1	1	0	1	0	0	1	0	0	0	0
169	4	0	0	3	2	0	0	1	1	0	0	0	1	0	1	0	0	0	0	0	0	0
171	10	1	0	3	1	0	0	1	1	1	1	1	1	1	1	0	0	1	0	0	0	1
172	8	1	0	5	39	1	1	1	0	1	1	0	1	0	1	0	0	1	1	0	0	1
173	10	1	1	4	9	0	0	1	1	1	1	1	1	0	1	0	0	1	1	1	0	0
174	7	1	0	4	10	1	0	1	1	0	0	0	1	1	1	1	0	1	0	0	0	0
177	7	1	0	2	16	1	0	1	1	0	0	1	1	1	0	0	0	1	0	0	1	0
178	6	1	0	3	8	0	0	0	0	1	0	1	1	1	0	1	0	1	0	0	0	0
181	8	1	0	3	8	0	0	1	1	1	1	1	0	1	1	0	0	1	0	0	0	0
182	7	1	0	1	10	1	0	1	0	1	0	1	1	1	0	1	0	1	0	0	0	0
183	6	1	0	3	8	0	0	1	1	1	1	1	0	0	0	1	0	0	0	0	0	0
184	11	1	1	4	74	1	1	1	1	1	0	1	1	1	1	1	0	1	0	0	1	1
185	8	1	0	3	61	1	1	1	1	1	1	1	1	1	0	0	0	1	0	0	0	0
186	13	1	1	4	22	1	0	1	1	1	1	1	1	1	1	1	1	1	1	0	0	1
187	5	0	0	4	8	0	0	1	1	1	1	1	0	0	0	0	0	0	0	0	0	0
188	4	0	0	4	7	0	0	1	1	0	0	1	1	0	0	0	0	0	0	0	0	0
189	8	1	0	3	8	0	0	1	0	0	1	1	1	1	1	0	1	1	0	0	0	0
190	6	1	0	4	26	1	0	0	0	1	1	1	0	0	1	1	0	1	0	0	0	0
192	10	1	0	4	13	1	0	1	1	1	1	1	1	1	1	0	0	1	0	0	1	0
193	6	1	0	1	4	0	0	1	1	0	1	1	1	0	0	1	0	0	0	0	0	0
194	11	1	1	4	5	0	0	1	1	1	0	1	1	1	1	1	1	1	0	1	0	0
195	12	1	1	1	15	1	0	1	1	1	1	1	1	1	1	1	0	1	1	1	0	0
196	10	1	0	4	18	1	0	1	0	1	0	1	1	1	1	0	1	1	0	1	1	0
197	5	0	0	3	7	0	0	1	0	0	0	1	0	1	0	1	0	0	0	0	0	1
198	10	1	0	4	4	0	0	1	0	1	1	1	1	1	1	1	0	1	0	0	0	1
199	6	1	0	4	15	1	0	1	1	0	1	1	0	0	1	0	0	1	0	0	0	0
200	2	0	0	4	43	1	1	0	0	0	0	1	1	0	0	0	0	0	0	0	0	0
201	6	1	0	3	5	0	0	0	0	1	1	1	1	1	0	0	0	1	0	0	0	0
202	8	1	0	5	4	0	0	1	1	1	1	1	1	1	1	0	0	0	0	0	0	0
203	8	1	0	3	11	1	0	1	1	1	0	1	1	0	1	1	0	0	0	0	0	1
204	9	1	0	4	6	0	0	0	0	1	1	1	1	1	1	1	0	1	1	0	0	0
205	6	1	0	4	8	0	0	1	0	0	1	1	1	1	0	0	0	0	1	0	0	0
206	8	1	0	3	13	1	0	1	1	1	0	1	0	0	1	1	0	1	0	0	0	1
207	7	1	0	4	12	1	0	1	1	0	1	1	0	0	1	1	0	1	0	0	0	0
208	6	1	0	4	18	1	0	0	1	0	1	1	1	0	1	1	0	0	0	0	0	0
209	13	1	1	1	26	1	0	1	1	1	1	1	1	1	1	1	1	1	1	1	0	0
210	6	1	0	2	5	0	0	1	0	1	0	1	0	0	1	0	0	1	0	1	0	0
211	4	0	0	3	8	0	0	1	0	0	0	1	0	1	0	1	0	0	0	0	0	0
212	2	0	0	4	10	1	0	0	1	0	0	0	0	0	0	1	0	0	0	0	0	0
213	7	1	0	5	11	1	0	1	0	0	0	1	1	0	1	1	0	1	1	0	0	0
214	9	1	0	4	23	1	0	1	1	1	1	1	1	1	1	0	0	1	0	0	0	0
215	7	1	0	4	4	0	0	1	1	1	1	1	1	1	0	0	0	0	0	0	0	0
216	14	1	1	1	18	1	0	1	1	1	1	1	1	1	1	1	1	1	1	1	0	1
217	9	1	0	5	13	1	0	0	0	1	1	1	1	0	1	0	1	1	1	1	0	0
218	9	1	0	2	7	0	0	1	1	1	1	1	1	1	1	0	0	1	0	0	0	0
219	11	1	1	4	19	1	0	1	1	1	0	1	1	1	1	1	1	1	0	1	0	0
220	9	1	0	4	8	0	0	1	1	1	0	1	1	1	1	0	0	1	1	0	0	0
221	4	0	0	3	7	0	0	0	0	0	1	1	1	1	0	0	0	0	0	0	0	0
222	11	1	1	3	17	1	0	0	1	1	1	1	1	1	1	0	1	1	0	1	0	1
225	1	0	0	3	7	0	0	0	0	0	0	0	1	0	0	0	0	0	0	0	0	0
226	9	1	0	3	7	0	0	1	1	1	1	1	0	1	1	0	0	1	0	0	0	1
227	2	0	0	3	7	0	0	0	0	0	0	0	1	1	0	0	0	0	0	0	0	0
228	6	1	0	2	15	1	0	1	1	1	1	1	1	0	0	0	0	0	0	0	0	0
229	7	1	0	4	8	0	0	1	0	1	1	1	0	0	0	1	1	0	1	0	0	0
230	10	1	0	4	18	1	0	1	1	1	1	1	0	1	1	0	0	1	0	1	1	0
231	7	1	0	3	19	1	0	1	1	1	1	1	0	0	1	0	0	1	0	0	0	0
232	9	1	0	4	10	1	0	1	1	1	1	1	1	1	1	0	0	1	0	0	0	0
233	6	1	0	1	14	1	0	1	1	0	0	1	0	0	1	1	0	1	0	0	0	0
234	4	0	0	3	14	1	0	1	1	1	0	0	1	0	0	0	0	0	0	0	0	0
235	7	1	0	4	3	0	0	1	1	1	1	1	1	0	1	0	0	0	0	0	0	0
236	8	1	0	4	25	1	0	1	1	0	0	0	1	1	1	1	0	1	0	1	0	0
237	5	0	0	1	25	1	0	1	1	0	0	1	1	0	0	0	0	1	0	0	0	0
239	12	1	1	1	8	0	0	1	1	1	1	1	1	1	1	0	1	1	0	1	1	0
241	8	1	0	1	19	1	0	1	1	1	0	1	1	1	1	0	0	1	0	0	0	0
242	9	1	0	2	5	0	0	1	1	1	1	1	1	1	1	0	0	1	0	0	0	0
243	11	1	1	4	18	1	0	1	1	1	1	1	1	1	1	1	0	1	0	1	0	0
244	7	1	0	1	11	1	0	1	1	1	0	1	1	1	0	0	0	0	0	0	0	1
245	6	1	0	1	6	0	0	1	1	0	0	0	1	1	0	1	0	0	0	0	0	1
246	8	1	0	3	13	1	0	1	1	1	0	1	1	1	0	1	0	0	0	0	0	1
247	8	1	0	5	3	0	0	1	0	1	0	1	1	1	1	1	0	1	0	0	0	0
248	10	1	0	2	11	1	0	1	1	0	0	1	1	1	1	1	1	1	0	0	0	1
249	9	1	0	4	13	1	0	1	1	1	0	1	1	0	1	1	0	1	1	0	0	0
250	3	0	0	4	10	1	0	0	0	0	1	0	0	0	0	0	1	0	0	1	0	0
251	8	1	0	3	20	1	0	1	1	1	1	1	0	1	0	1	0	1	0	0	0	0
252	4	0	0	4	5	0	0	0	1	1	1	0	1	0	0	0	0	0	0	0	0	0
253	11	1	1	3	7	0	0	1	0	1	1	1	1	1	1	1	1	1	0	1	0	0
255	1	0	0	5	0	0	0	1	0	0	0	0	0	0	0	0	0	0	0	0	0	0
257	9	1	0	4	28	1	1	1	0	1	1	1	1	0	0	1	1	0	0	1	0	1
260	7	1	0	3	5	0	0	1	1	1	0	0	0	1	1	1	0	1	0	0	0	0
262	3	0	0	4	33	1	1	1	1	0	0	0	0	0	0	0	0	0	0	0	0	1
263	3	0	0	1	2	0	0	1	1	0	0	1	0	0	0	0	0	0	0	0	0	0
265	7	1	0	4	17	1	0	1	1	0	0	1	1	0	1	0	0	1	0	1	0	0
266	9	1	0	3	5	0	0	1	1	1	1	0	1	1	1	1	0	0	0	1	0	0
268	12	1	1	5	7	0	0	1	1	1	1	1	1	1	1	1	1	1	0	1	0	0
270	8	1	0	4	7	0	0	1	1	1	1	1	0	0	0	0	1	0	0	1	0	1
271	6	1	0	4	10	1	0	1	1	0	0	0	1	0	1	1	0	1	0	0	0	0
272	11	1	1	4	6	0	0	1	0	1	1	1	1	1	1	1	1	1	0	1	0	0
273	4	0	0	1	4	0	0	1	0	1	0	0	1	0	0	0	0	1	0	0	0	0
274	7	1	0	4	6	0	0	1	0	1	0	1	0	1	1	1	0	1	0	0	0	0
275	6	1	0	4	20	1	0	1	1	0	0	1	1	1	0	0	0	0	1	0	0	0
276	7	1	0	4	9	0	0	1	1	0	0	0	1	1	0	1	0	1	0	0	1	0
277	3	0	0	2	19	1	0	1	1	0	0	0	0	0	0	1	0	0	0	0	0	0
279	10	1	0	2	5	0	0	1	1	1	1	1	1	1	1	0	0	1	0	0	0	1
280	6	1	0	2	8	0	0	1	1	0	0	1	0	0	1	1	0	1	0	0	0	0
282	4	0	0	2	4	0	0	1	1	0	0	1	0	0	1	0	0	0	0	0	0	0
283	6	1	0	1	32	1	1	1	1	0	0	1	0	1	0	0	1	0	0	1	0	0
284	11	1	1	4	14	1	0	1	1	1	1	1	1	1	1	1	0	1	0	0	0	1
285	4	0	0	1	9	0	0	1	0	0	0	1	1	0	0	0	0	1	0	0	0	0
286	3	0	0	1	14	1	0	0	0	1	0	1	0	1	0	0	0	0	0	0	0	0
287	7	1	0	4	4	0	0	1	1	1	0	1	1	1	0	0	0	1	0	0	0	0
288	3	0	0	3	15	1	0	1	0	0	0	1	0	0	1	0	0	0	0	0	0	0
289	4	0	0	3	1	0	0	1	0	0	0	1	0	0	1	1	0	0	0	0	0	0
290	9	1	0	2	14	1	0	1	1	1	1	1	1	1	1	0	0	1	0	0	0	0
291	5	0	0	3	15	1	0	1	0	0	0	1	0	1	1	0	0	1	0	0	0	0
293	3	0	0	2	4	0	0	1	1	0	0	0	0	0	0	1	0	0	0	0	0	0
294	5	0	0	4	10	1	0	1	0	1	0	1	0	0	1	0	0	1	0	0	0	0
295	10	1	0	4	8	0	0	1	0	1	1	1	1	1	1	1	1	1	0	0	0	0
296	5	0	0	4	3	0	0	1	0	1	1	1	0	0	0	0	0	1	0	0	0	0
298	4	0	0	4	5	0	0	1	1	0	0	0	1	1	0	0	0	0	0	0	0	0
299	9	1	0	4	21	1	0	1	0	1	1	1	1	1	1	1	0	0	0	0	0	1
300	8	1	0	3	9	0	0	1	1	1	1	1	0	1	0	1	0	1	0	0	0	0
302	6	1	0	4	26	1	0	1	1	0	0	1	0	0	1	1	0	1	0	0	0	0
303	6	1	0	4	9	0	0	1	0	1	1	1	0	1	0	0	0	1	0	0	0	0
304	1	0	0	5	9	0	0	0	0	0	0	0	0	0	1	0	0	0	0	0	0	0
305	6	1	0	4	6	0	0	1	1	1	0	1	1	1	0	0	0	0	0	0	0	0
307	9	1	0	3	12	1	0	1	1	1	1	1	1	1	0	1	0	0	0	1	0	0
308	10	1	0	4	7	0	0	1	1	1	0	0	1	0	1	1	1	1	0	1	0	1
310	2	0	0	4	4	0	0	1	1	0	0	0	0	0	0	0	0	0	0	0	0	0
311	6	1	0	4	14	1	0	1	1	1	0	1	0	0	1	1	0	0	0	0	0	0
312	7	1	0	4	6	0	0	0	0	1	1	1	1	1	0	1	0	0	0	0	0	1
313	6	1	0	4	26	1	0	1	1	0	0	1	1	0	1	0	0	1	0	0	0	0
314	3	0	0	3	12	1	0	1	0	0	0	0	0	0	1	1	0	0	0	0	0	0
315	6	1	0	1	33	1	1	1	0	1	0	1	0	1	1	1	0	0	0	0	0	0
316	11	1	1	2	23	1	0	1	1	1	1	1	0	0	1	1	1	1	1	1	0	0
318	9	1	0	4	42	1	1	1	1	1	1	1	1	1	1	0	0	1	0	0	0	0
319	1	0	0	4	25	1	0	0	1	0	0	0	0	0	0	0	0	0	0	0	0	0
320	5	0	0	4	11	1	0	1	1	0	0	1	0	0	0	0	0	0	0	0	1	1
321	8	1	0	2	5	0	0	1	1	1	1	1	0	0	1	0	0	1	0	0	0	1
322	6	1	0	3	5	0	0	1	0	1	1	1	1	1	0	0	0	0	0	0	0	0
323	8	1	0	3	31	1	1	1	1	1	0	1	1	0	0	1	0	1	0	0	1	0
325	9	1	0	4	22	1	0	1	1	1	1	1	1	0	1	1	0	1	0	0	0	0
326	10	1	0	2	13	1	0	1	1	1	1	1	1	1	0	0	0	1	1	1	0	0
327	4	0	0	4	28	1	1	1	1	0	0	1	0	0	0	1	0	0	0	0	0	0
328	2	0	0	5	21	1	0	1	0	0	0	1	0	0	0	0	0	0	0	0	0	0
329	9	1	0	3	8	0	0	1	1	0	1	1	1	1	1	0	0	1	0	0	0	1
331	8	1	0	4	19	1	0	0	1	0	0	1	0	1	1	1	0	1	1	0	0	1
332	7	1	0	4	13	1	0	1	1	0	1	0	1	1	0	0	0	1	0	1	0	0
333	10	1	0	4	21	1	0	1	1	1	1	1	0	1	1	1	1	1	0	0	0	0
334	6	1	0	3	4	0	0	1	1	0	0	1	0	0	0	1	0	0	0	0	1	1
335	5	0	0	4	7	0	0	1	1	0	0	1	0	1	0	0	1	0	0	0	0	0
336	7	1	0	2	9	0	0	1	0	1	1	1	1	0	0	0	1	0	0	1	0	0
337	6	1	0	1	10	1	0	1	1	1	0	1	0	0	0	1	0	1	0	0	0	0
338	5	0	0	3	29	1	1	1	1	1	0	1	0	0	0	0	0	0	0	0	0	1
341	10	1	0	3	7	0	0	1	1	1	1	1	1	1	1	1	0	0	0	1	0	0
342	10	1	0	4	14	1	0	1	1	1	1	1	1	1	1	0	1	1	0	0	0	0
343	11	1	1	4	15	1	0	1	1	1	1	1	0	1	1	1	0	1	0	1	0	1
346	2	0	0	4	7	0	0	1	0	0	0	1	0	0	0	0	0	0	0	0	0	0
347	7	1	0	4	8	0	0	1	1	1	1	1	1	1	0	0	0	0	0	0	0	0
348	3	0	0	3	4	0	0	1	1	0	0	1	0	0	0	0	0	0	0	0	0	0
350	10	1	0	4	6	0	0	1	1	1	1	1	1	1	1	0	0	1	0	0	0	1
351	5	0	0	4	37	1	1	1	0	1	0	1	0	0	1	0	0	1	0	0	0	0
353	9	1	0	5	4	0	0	1	1	1	1	1	1	1	1	0	0	1	0	0	0	0
354	9	1	0	4	3	0	0	1	1	1	0	1	1	1	1	1	0	1	0	0	0	0
355	2	0	0	4	13	1	0	0	1	0	0	0	0	0	0	0	0	1	0	0	0	0
356	10	1	0	3	7	0	0	1	1	1	1	1	1	1	1	1	0	1	0	0	0	0
357	10	1	0	4	27	1	0	1	1	1	1	1	0	0	1	0	1	1	0	1	1	0
358	11	1	1	4	24	1	0	1	1	1	1	1	1	1	1	0	0	1	1	0	1	0
359	7	1	0	2	9	0	0	1	1	1	1	1	0	0	0	0	0	1	0	0	0	1
360	6	1	0	4	22	1	0	1	1	1	0	0	0	0	1	1	0	1	0	0	0	0
361	9	1	0	2	22	1	0	1	1	1	1	1	0	1	1	1	0	0	1	0	0	0
362	10	1	0	4	13	1	0	1	0	1	1	1	1	1	1	1	0	1	1	0	0	0
363	4	0	0	2	5	0	0	1	1	1	0	1	0	0	0	0	0	0	0	0	0	0
364	3	0	0	4	23	1	0	0	0	0	0	1	1	0	0	0	0	0	1	0	0	0
366	11	1	1	5	8	0	0	0	1	1	1	1	1	1	1	1	1	1	0	1	0	0
367	7	1	0	1	17	1	0	1	1	0	1	1	1	1	1	0	0	0	0	0	0	0
368	6	1	0	4	33	1	1	1	1	1	1	1	0	1	0	0	0	0	0	0	0	0
369	7	1	0	1	4	0	0	1	0	1	1	1	0	0	0	1	0	0	0	0	1	1
370	12	1	1	4	9	0	0	1	1	1	1	1	1	1	1	1	0	1	0	0	1	1
371	6	1	0	5	11	1	0	1	1	0	0	1	0	0	1	1	0	0	0	0	0	1
372	4	0	0	1	5	0	0	1	1	0	0	0	0	0	1	0	0	1	0	0	0	0
373	6	1	0	1	7	0	0	1	1	1	0	1	0	0	0	1	0	1	0	0	0	0
374	9	1	0	5	39	1	1	1	1	1	1	1	0	0	1	1	0	1	1	0	0	0
377	9	1	0	4	12	1	0	1	1	1	1	1	0	0	1	1	0	1	0	0	1	0
378	5	0	0	2	4	0	0	1	1	0	0	1	0	0	1	0	0	1	0	0	0	0
380	7	1	0	4	12	1	0	1	0	0	0	1	1	1	1	1	0	1	0	0	0	0
381	4	0	0	1	5	0	0	1	0	0	0	1	1	1	0	0	0	0	0	0	0	0
382	8	1	0	2	7	0	0	1	1	1	1	1	1	1	0	0	0	1	0	0	0	0
384	6	1	0	1	7	0	0	1	1	0	1	1	0	0	1	0	0	1	0	0	0	0
385	4	0	0	4	4	0	0	1	0	0	0	0	0	1	1	0	0	0	0	1	0	0
386	8	1	0	4	7	0	0	1	1	1	1	1	0	1	1	1	0	0	0	0	0	0
390	8	1	0	1	18	1	0	1	1	0	1	1	1	0	0	0	1	1	0	1	0	0
391	8	1	0	4	15	1	0	1	1	1	1	1	0	1	1	0	0	1	0	0	0	0
393	5	0	0	1	3	0	0	1	1	0	0	0	1	1	1	0	0	0	0	0	0	0
395	2	0	0	4	7	0	0	0	1	0	1	0	0	0	0	0	0	0	0	0	0	0
396	6	1	0	4	9	0	0	1	1	0	1	1	0	1	1	0	0	0	0	0	0	0
397	10	1	0	4	5	0	0	1	1	0	1	1	1	1	1	1	0	1	1	0	0	0
398	7	1	0	4	5	0	0	1	0	1	1	1	0	1	0	1	0	0	0	1	0	0
399	5	0	0	3	6	0	0	0	0	1	0	0	1	1	1	0	0	1	0	0	0	0
400	4	0	0	4	6	0	0	1	0	0	0	1	0	0	0	1	0	1	0	0	0	0
401	8	1	0	4	7	0	0	1	1	0	0	1	1	1	1	0	0	1	0	0	0	1
402	7	1	0	4	12	1	0	1	0	1	1	1	1	1	0	0	0	1	0	0	0	0
403	9	1	0	1	17	1	0	1	1	1	0	1	1	1	1	1	0	1	0	0	0	0
405	8	1	0	1	10	1	0	1	1	1	1	0	1	1	0	0	1	1	0	0	0	0
406	5	0	0	5	11	1	0	1	0	1	1	0	1	0	1	0	0	0	0	0	0	0
407	7	1	0	4	2	0	0	1	0	0	0	1	1	1	1	1	0	1	0	0	0	0
408	12	1	1	3	16	1	0	1	1	1	1	1	1	1	1	1	1	1	0	0	0	1
410	7	1	0	5	1	0	0	1	1	1	1	1	1	1	0	0	0	0	0	0	0	0
411	3	0	0	3	10	1	0	1	0	0	0	1	0	0	0	0	0	1	0	0	0	0
412	1	0	0	4	4	0	0	0	0	0	0	0	0	0	0	0	0	1	0	0	0	0
413	7	1	0	1	7	0	0	1	0	0	1	1	1	0	0	1	0	1	0	0	0	1
414	9	1	0	4	12	1	0	1	1	1	1	1	1	1	0	0	0	1	0	0	1	0
415	5	0	0	4	9	0	0	0	0	0	0	1	0	0	1	1	1	1	0	0	0	0
416	10	1	0	4	17	1	0	1	1	1	1	1	1	1	1	1	0	1	0	0	0	0
417	7	1	0	2	6	0	0	1	1	0	0	1	1	1	1	0	0	1	0	0	0	0
418	8	1	0	4	5	0	0	1	0	0	0	1	1	1	1	1	0	1	0	1	0	0
420	10	1	0	5	14	1	0	1	1	1	1	1	1	1	1	0	0	1	0	1	0	0
422	11	1	1	4	15	1	0	1	1	1	1	1	1	1	1	1	0	1	0	1	0	0
423	6	1	0	4	10	1	0	1	1	1	0	1	1	0	1	0	0	0	0	0	0	0
424	9	1	0	4	8	0	0	1	1	0	0	1	1	1	1	1	0	1	0	0	0	1
425	6	1	0	1	22	1	0	1	1	0	1	1	0	0	0	0	0	1	0	1	0	0
426	10	1	0	4	14	1	0	1	1	0	0	0	1	1	1	1	1	1	1	1	0	0
429	11	1	1	4	9	0	0	1	1	1	0	1	1	0	1	1	0	1	1	1	0	1
430	3	0	0	1	6	0	0	1	1	0	0	1	0	0	0	0	0	0	0	0	0	0
431	7	1	0	2	1	0	0	1	1	0	1	1	0	0	1	1	0	0	0	1	0	0
432	5	0	0	1	12	1	0	0	1	1	0	1	0	0	1	0	0	1	0	0	0	0
433	8	1	0	3	3	0	0	1	1	1	1	1	1	1	0	0	0	1	0	0	0	0
434	11	1	1	4	10	1	0	1	1	1	1	1	1	1	1	1	1	1	0	0	0	0
435	9	1	0	3	2	0	0	1	1	1	1	1	1	1	1	0	0	1	0	0	0	0
436	12	1	1	5	9	0	0	1	1	1	1	1	1	1	1	1	0	1	1	0	0	1
437	5	0	0	4	7	0	0	1	1	0	0	0	0	0	1	1	0	1	0	0	0	0
438	8	1	0	4	9	0	0	1	1	1	1	1	0	0	1	0	0	1	0	0	0	1
441	11	1	1	4	5	0	0	1	1	1	1	1	1	1	1	1	1	1	0	0	0	0
442	4	0	0	3	16	1	0	1	0	0	0	1	1	1	0	0	0	0	0	0	0	0
444	5	0	0	4	1	0	0	1	0	0	0	1	0	1	0	0	0	1	0	0	0	1
445	4	0	0	4	8	0	0	1	0	1	0	1	0	0	0	0	0	1	0	0	0	0
446	9	1	0	4	1	0	0	0	1	1	0	0	1	1	1	1	0	0	1	1	0	1
449	11	1	1	2	7	0	0	1	1	1	1	1	1	1	1	1	0	1	0	0	0	1
451	8	1	0	4	10	1	0	1	1	1	1	1	0	0	1	1	0	1	0	0	0	0
452	5	0	0	4	4	0	0	1	1	1	1	1	0	0	0	0	0	0	0	0	0	0
453	10	1	0	4	46	1	1	1	1	1	1	1	1	1	1	0	0	1	0	1	0	0
454	2	0	0	4	7	0	0	1	0	0	0	0	0	0	0	1	0	0	0	0	0	0
455	5	0	0	4	4	0	0	1	1	1	1	1	0	0	0	0	0	0	0	0	0	0
456	6	1	0	1	5	0	0	1	1	0	0	1	0	1	1	0	0	1	0	0	0	0
457	10	1	0	3	8	0	0	1	1	1	1	1	1	1	0	0	0	0	1	1	0	1
458	5	0	0	4	11	1	0	1	1	1	1	1	0	0	0	0	0	0	0	0	0	0
459	9	1	0	5	20	1	0	1	0	1	1	1	0	0	1	1	0	1	1	1	0	0
461	7	1	0	4	8	0	0	1	1	1	1	1	0	0	1	0	0	1	0	0	0	0
462	6	1	0	5	14	1	0	1	0	0	1	1	1	0	1	1	0	0	0	0	0	0
463	5	0	0	1	7	0	0	0	0	0	0	1	1	1	0	1	1	0	0	0	0	0
465	4	0	0	4	5	0	0	1	0	0	0	1	1	1	0	0	0	0	0	0	0	0
468	2	0	0	4	30	1	1	0	1	1	0	0	0	0	0	0	0	0	0	0	0	0
469	12	1	1	4	36	1	1	0	1	1	1	1	1	1	1	1	1	1	0	1	0	1
470	9	1	0	3	23	1	0	1	1	1	0	1	1	1	1	0	0	1	0	0	0	1
471	4	0	0	1	7	0	0	1	0	1	0	0	0	1	0	0	0	1	0	0	0	0
472	11	1	1	4	7	0	0	1	1	1	0	1	0	1	1	1	1	1	0	1	0	1
473	5	0	0	3	2	0	0	0	1	0	0	1	0	1	1	0	0	1	0	0	0	0
474	3	0	0	5	7	0	0	0	0	1	1	1	0	0	0	0	0	0	0	0	0	0
475	2	0	0	4	9	0	0	1	0	1	0	0	0	0	0	0	0	0	0	0	0	0
476	5	0	0	3	9	0	0	1	1	1	0	1	0	0	0	0	0	1	0	0	0	0
478	14	1	1	2	24	1	0	0	1	1	1	1	1	1	1	1	1	1	1	1	1	1
479	7	1	0	4	4	0	0	1	0	0	1	1	1	0	0	1	0	1	0	0	0	1
481	6	1	0	2	54	1	1	1	1	1	1	1	0	1	0	0	0	0	0	0	0	0
482	5	0	0	3	7	0	0	1	1	0	0	0	1	0	1	0	0	1	0	0	0	0
483	12	1	1	3	7	0	0	1	1	1	1	1	1	1	1	1	1	1	1	0	0	0
485	9	1	0	4	3	0	0	1	1	0	1	1	1	1	1	1	0	1	0	0	0	0
486	7	1	0	4	4	0	0	1	1	0	1	1	1	0	1	0	0	0	0	0	1	0
487	7	1	0	2	10	1	0	0	1	1	1	1	1	1	0	0	0	1	0	0	0	0
488	6	1	0	3	10	1	0	1	1	1	0	1	0	0	1	0	0	1	0	0	0	0
490	7	1	0	3	7	0	0	1	0	1	1	1	1	0	0	0	1	0	0	1	0	0
491	6	1	0	5	10	1	0	1	1	1	0	1	0	0	1	0	0	1	0	0	0	0
492	8	1	0	5	7	0	0	1	1	1	0	1	1	1	0	0	0	1	0	0	0	1
493	5	0	0	4	31	1	1	1	1	0	0	1	1	1	0	0	0	0	0	0	0	0
494	9	1	0	4	3	0	0	1	1	1	1	1	1	1	0	1	0	0	0	0	0	1
495	6	1	0	4	12	1	0	1	0	1	1	1	0	0	1	0	0	0	0	1	0	0
496	6	1	0	4	7	0	0	1	0	1	1	1	0	0	1	0	0	1	0	0	0	0
497	10	1	0	3	6	0	0	1	1	1	1	1	1	1	1	1	0	1	0	0	0	0
498	6	1	0	2	9	0	0	1	0	1	1	0	1	0	1	1	0	0	0	0	0	0
499	7	1	0	1	17	1	0	1	1	1	1	1	0	0	1	0	0	1	0	0	0	0
500	5	0	0	3	7	0	0	0	1	1	0	1	0	0	0	0	1	0	0	1	0	0
501	3	0	0	1	2	0	0	1	1	1	0	0	0	0	0	0	0	0	0	0	0	0
502	6	1	0	1	10	1	0	1	1	1	1	1	0	0	0	0	0	1	0	0	0	0
505	11	1	1	1	10	1	0	1	1	1	1	1	1	1	1	0	0	1	1	0	0	1
506	9	1	0	4	39	1	1	1	1	0	0	1	1	1	1	1	0	1	0	0	0	1
507	5	0	0	2	12	1	0	0	0	1	1	1	0	0	0	0	1	1	0	0	0	0
508	8	1	0	4	20	1	0	0	1	1	1	1	0	1	1	1	0	1	0	0	0	0
509	5	0	0	1	11	1	0	1	1	1	0	1	0	1	0	0	0	0	0	0	0	0
510	7	1	0	4	8	0	0	1	1	1	0	1	1	1	1	0	0	0	0	0	0	0
511	9	1	0	4	25	1	0	1	1	1	1	1	0	0	1	1	1	0	0	0	0	1
512	4	0	0	3	5	0	0	0	0	0	0	1	0	1	1	0	0	0	0	0	0	1
513	9	1	0	4	7	0	0	1	1	1	0	1	1	1	0	0	1	1	0	0	0	1
514	9	1	0	1	8	0	0	1	1	1	1	1	1	1	1	0	0	1	0	0	0	0
515	10	1	0	1	13	1	0	1	1	1	1	1	1	1	1	1	0	1	0	0	0	0
516	9	1	0	3	75	1	1	1	0	1	1	1	1	1	1	1	0	1	0	0	0	0
517	6	1	0	4	7	0	0	1	1	1	0	0	1	1	0	0	0	1	0	0	0	0
519	5	0	0	3	7	0	0	1	0	1	0	1	0	0	1	0	0	1	0	0	0	0
520	2	0	0	1	2	0	0	0	1	0	0	0	0	0	0	0	0	1	0	0	0	0
521	7	1	0	1	66	1	1	1	1	0	0	1	0	1	1	0	0	1	1	0	0	0
522	11	1	1	1	22	1	0	1	1	1	1	1	1	1	1	1	0	1	1	0	0	0
523	7	1	0	4	7	0	0	1	1	1	0	1	1	1	0	0	0	1	0	0	0	0
524	5	0	0	4	6	0	0	1	0	1	0	0	0	0	1	1	0	1	0	0	0	0
525	8	1	0	4	10	1	0	1	1	1	1	1	1	1	0	0	0	0	1	0	0	0
526	7	1	0	4	7	0	0	1	0	1	1	1	1	1	1	0	0	0	0	0	0	0
527	7	1	0	2	8	0	0	1	1	1	0	0	1	0	1	1	0	1	0	0	0	0
528	12	1	1	4	11	1	0	1	1	1	1	1	1	1	1	1	0	1	1	1	0	0
529	3	0	0	3	6	0	0	1	0	0	0	0	0	0	0	1	0	1	0	0	0	0
530	7	1	0	2	4	0	0	1	0	1	0	1	0	1	1	1	0	1	0	0	0	0
531	11	1	1	4	12	1	0	1	1	1	1	1	1	1	1	0	1	0	1	0	0	1
533	11	1	1	4	7	0	0	1	1	1	1	1	1	1	1	1	1	1	0	0	0	0
535	7	1	0	4	51	1	1	1	1	0	0	1	1	1	1	0	0	1	0	0	0	0
536	5	0	0	4	5	0	0	1	0	1	1	1	0	0	0	0	0	1	0	0	0	0
539	5	0	0	3	8	0	0	0	0	0	0	1	1	1	1	1	0	0	0	0	0	0
540	8	1	0	4	15	1	0	1	0	1	1	1	1	1	0	0	1	1	0	0	0	0
541	9	1	0	3	8	0	0	1	1	1	1	1	1	1	1	0	0	1	0	0	0	0
542	8	1	0	4	9	0	0	1	0	1	1	1	1	1	1	0	0	1	0	0	0	0
544	4	0	0	1	8	0	0	1	0	0	0	1	0	1	1	0	0	0	0	0	0	0
546	7	1	0	5	10	1	0	1	1	1	0	1	1	1	0	0	0	1	0	0	0	0
547	8	1	0	4	5	0	0	1	1	1	0	1	1	1	0	1	0	1	0	0	0	0
549	6	1	0	4	15	1	0	1	1	1	0	1	0	0	1	0	0	1	0	0	0	0
551	5	0	0	5	16	1	0	0	0	1	0	1	1	1	0	0	0	1	0	0	0	0
553	3	0	0	4	8	0	0	1	0	0	0	1	0	1	0	0	0	0	0	0	0	0
554	0	0	0	5	7	0	0	0	0	0	0	0	0	0	0	0	0	0	0	0	0	0
556	7	1	0	4	3	0	0	1	0	0	0	0	1	1	1	1	0	1	0	0	1	0
557	7	1	0	1	9	0	0	1	1	0	0	1	1	1	1	0	0	1	0	0	0	0
558	12	1	1	1	8	0	0	1	1	1	1	1	1	1	1	1	0	1	1	0	0	1
559	5	0	0	2	10	1	0	1	1	0	1	0	0	0	1	0	0	1	0	0	0	0
562	7	1	0	4	11	1	0	1	0	0	0	1	0	0	1	0	1	1	0	1	0	1
563	8	1	0	5	8	0	0	1	0	1	1	1	1	1	1	0	0	0	0	0	1	0
564	6	1	0	1	6	0	0	1	0	1	1	1	1	1	0	0	0	0	0	0	0	0
565	5	0	0	4	15	1	0	1	1	1	1	1	0	0	0	0	0	0	0	0	0	0
566	2	0	0	4	7	0	0	1	1	0	0	0	0	0	0	0	0	0	0	0	0	0
568	3	0	0	3	7	0	0	0	0	1	0	0	0	1	0	1	0	0	0	0	0	0
569	4	0	0	2	30	1	1	1	1	0	0	1	0	0	1	0	0	0	0	0	0	0
570	9	1	0	1	7	0	0	1	1	1	1	1	1	0	1	0	0	1	0	1	0	0
571	8	1	0	4	7	0	0	0	1	1	0	1	1	1	1	1	0	1	0	0	0	0
572	9	1	0	4	33	1	1	1	1	0	0	1	1	1	1	1	0	1	0	0	0	1
573	14	1	1	1	8	0	0	1	1	1	1	1	1	1	1	1	1	1	0	1	1	1
574	2	0	0	3	5	0	0	1	1	0	0	0	0	0	0	0	0	0	0	0	0	0
575	2	0	0	1	1	0	0	1	1	0	0	0	0	0	0	0	0	0	0	0	0	0
577	5	0	0	4	6	0	0	1	1	1	0	0	0	1	0	0	0	0	0	0	0	1
578	11	1	1	3	22	1	0	1	1	1	1	1	1	1	1	1	0	1	0	1	0	0
580	11	1	1	4	5	0	0	1	1	1	1	1	1	1	1	1	0	1	0	0	0	1
581	5	0	0	1	7	0	0	1	1	0	0	1	0	0	1	0	0	1	0	0	0	0
582	5	0	0	1	8	0	0	1	1	0	0	1	0	0	1	0	0	1	0	0	0	0
583	12	1	1	1	7	0	0	1	1	1	0	1	1	1	1	0	1	1	1	0	1	1
584	12	1	1	4	26	1	0	1	1	1	1	1	1	0	1	1	1	1	0	1	0	1
585	4	0	0	3	1	0	0	1	1	0	0	0	0	0	1	0	0	1	0	0	0	0
587	7	1	0	1	19	1	0	0	1	1	0	1	1	1	1	1	0	0	0	0	0	0
588	5	0	0	4	23	1	0	1	1	0	0	1	0	0	1	1	0	0	0	0	0	0
590	6	1	0	3	9	0	0	1	1	0	0	1	0	0	1	0	0	1	0	1	0	0
592	4	0	0	4	0	0	0	1	0	0	0	1	0	0	1	0	0	1	0	0	0	0
593	4	0	0	4	16	1	0	1	0	1	0	1	0	0	0	0	0	0	0	1	0	0
594	3	0	0	4	2	0	0	1	0	0	0	0	0	0	1	0	0	1	0	0	0	0
595	5	0	0	3	6	0	0	1	0	1	1	1	0	0	0	0	0	0	1	0	0	0
597	9	1	0	2	20	1	0	1	1	1	1	1	0	0	1	1	1	1	0	0	0	0
598	1	0	0	1	7	0	0	1	0	0	0	0	0	0	0	0	0	0	0	0	0	0
599	9	1	0	5	42	1	1	0	1	1	0	1	1	1	1	1	0	0	1	0	1	0
600	7	1	0	5	10	1	0	1	1	1	1	1	0	0	1	1	0	0	0	0	0	0
601	11	1	1	5	6	0	0	1	1	1	1	1	1	1	1	1	1	1	0	0	0	0
602	5	0	0	4	7	0	0	1	1	0	0	0	1	1	0	0	0	1	0	0	0	0
605	11	1	1	4	8	0	0	1	1	0	1	1	1	1	1	1	1	1	0	1	0	0
606	3	0	0	2	31	1	1	1	0	0	0	1	0	0	0	0	0	1	0	0	0	0
607	1	0	0	3	1	0	0	0	0	0	0	0	0	0	1	0	0	0	0	0	0	0
608	1	0	0	4	1	0	0	1	0	0	0	0	0	0	0	0	0	0	0	0	0	0
609	7	1	0	4	6	0	0	1	1	1	0	0	1	1	1	1	0	0	0	0	0	0
610	6	1	0	2	9	0	0	1	0	1	1	1	1	1	0	0	0	0	0	0	0	0
611	5	0	0	4	7	0	0	1	0	1	0	1	0	0	1	0	0	1	0	0	0	0
612	9	1	0	4	46	1	1	1	0	1	1	0	1	1	1	1	0	1	0	1	0	0
613	6	1	0	4	9	0	0	1	0	1	1	1	1	1	0	0	0	0	0	0	0	0
614	6	1	0	1	5	0	0	1	0	1	1	1	0	0	1	0	0	0	0	0	0	1
615	2	0	0	1	11	1	0	0	0	1	1	0	0	0	0	0	0	0	0	0	0	0
617	6	1	0	4	10	1	0	1	1	1	0	1	0	1	0	0	0	1	0	0	0	0
619	12	1	1	1	11	1	0	1	1	1	1	1	1	1	1	1	1	1	1	0	0	0
621	6	1	0	4	5	0	0	1	1	1	0	0	0	0	0	0	0	1	1	0	0	1
622	6	1	0	3	8	0	0	1	0	1	0	1	1	1	1	0	0	0	0	0	0	0
623	10	1	0	2	8	0	0	1	1	1	1	1	1	1	1	1	0	1	0	0	0	0
624	9	1	0	2	10	1	0	1	1	1	0	1	1	1	1	1	0	1	0	0	0	0
625	8	1	0	4	10	1	0	1	0	1	1	1	1	1	1	0	0	1	0	0	0	0
628	6	1	0	3	63	1	1	1	1	0	0	1	1	1	0	0	0	1	0	0	0	0
629	3	0	0	4	66	1	1	0	1	1	0	0	0	1	0	0	0	0	0	0	0	0
630	4	0	0	1	8	0	0	0	0	0	0	1	1	1	0	0	0	0	1	0	0	0
631	1	0	0	5	12	1	0	1	0	0	0	0	0	0	0	0	0	0	0	0	0	0
633	4	0	0	3	5	0	0	1	1	0	0	0	0	0	1	0	0	1	0	0	0	0
636	8	1	0	4	6	0	0	1	1	1	0	1	1	1	1	1	0	0	0	0	0	0
638	6	1	0	1	7	0	0	1	1	0	0	0	1	1	1	0	0	1	0	0	0	0
639	11	1	1	4	12	1	0	1	1	1	1	1	1	1	1	1	0	1	1	0	0	0
640	7	1	0	1	77	1	1	0	0	1	0	1	1	1	0	0	1	1	0	0	0	1
641	5	0	0	3	9	0	0	1	0	0	0	0	0	1	1	1	0	1	0	0	0	0
642	6	1	0	3	21	1	0	1	1	1	0	1	0	0	1	0	0	1	0	0	0	0
643	7	1	0	1	7	0	0	1	1	1	1	1	1	1	0	0	0	0	0	0	0	0
645	3	0	0	3	11	1	0	1	1	0	0	1	0	0	0	0	0	0	0	0	0	0
646	9	1	0	2	9	0	0	1	1	1	1	1	1	1	0	0	0	1	0	1	0	0
651	7	1	0	1	4	0	0	1	1	1	0	1	1	1	1	0	0	0	0	0	0	0
652	4	0	0	4	30	1	1	1	0	0	0	1	0	0	1	0	0	1	0	0	0	0
653	5	0	0	1	8	0	0	1	1	1	0	0	0	0	1	0	0	1	0	0	0	0
654	5	0	0	1	10	1	0	1	0	0	0	1	0	0	0	0	0	1	1	1	0	0
655	10	1	0	4	10	1	0	1	1	1	0	1	1	1	1	1	0	1	0	0	0	1
656	7	1	0	4	2	0	0	1	1	0	0	1	1	1	0	0	0	1	1	0	0	0
658	9	1	0	4	23	1	0	1	1	1	0	1	1	1	1	1	0	1	0	0	0	0
